# Supplementary material for: School-Based Interventions to Prevent Overweight in Latin America: A Scoping Review and Policy Analysis
Source: Nutrients. 2025 Oct 31;17(21):3435. doi: 10.3390/nu17213435 (PMC12608608; doi:10.3390/nu17213435)
Supplement: Supplementary file 1 [file nutrients-17-03435-s001.zip]

Archive with 1 entries (1 files):
- nutrients-3870105-supplementary.pdf
